# Supplementary material for: Critical Melting–Freezing Pretreatment Enhances Enzymatic Hydrolysis for Porous Starch Preparation: Role of Partial Structural Weakening and Surface Modification
Source: Foods. 2025 Aug 26;14(17):2984. doi: 10.3390/foods14172984 (PMC12428241; doi:10.3390/foods14172984)
Supplement: Supplementary file 1 [file foods-14-02984-s001.zip]

Archive with 1 entries (1 files):
- foods-3807158-supplementary.pdf
